# Supplementary material for: High-Throughput Screening of Five Compound Libraries for Anthelmintic Activity and Toxicity Leads to the Discovery of Two Flavonoid Compounds
Source: Int J Mol Sci. 2025 Feb 13;26(4):1595. doi: 10.3390/ijms26041595 (PMC11855827; doi:10.3390/ijms26041595)
Supplement: Supplementary file 1 [file ijms-26-01595-s001.zip]

Archive with 1 entries (1 files):
- ijms-3458730-supplementary.pdf
